# Supplementary material for: Research on the risk spillover effect between China’s national carbon emissions trading market and crude oil futures market
Source: PLoS One. 2025 Jan 2;20(1):e0316353. doi: 10.1371/journal.pone.0316353 (PMC11695036; doi:10.1371/journal.pone.0316353)
Supplement: S1 Data — (XLSX) [file pone.0316353.s001.xlsx]

## Sheet: Sheet1
date	cet	oil
2021-07-16	51.23	434
2021-07-19	52.3	427.9
2021-07-20	53.28	414.5
2021-07-21	54.4	413.1
2021-07-22	55.52	426.4
2021-07-23	56.97	436.6
2021-07-26	54.46	439.2
2021-07-27	54.63	446
2021-07-28	52.5	450.5
2021-07-29	52.96	452.9
2021-07-30	54.17	452.2
2021-08-02	51.99	449.3
2021-08-03	53.44	435.2
2021-08-04	58.7	436.4
2021-08-05	54.9	421.4
2021-08-06	52.96	433.2
2021-08-09	53.32	418.6
2021-08-10	55.32	424.4
2021-08-11	55.9	433.2
2021-08-12	55.43	431.4
2021-08-13	54	429.1
2021-08-16	51	423.9
2021-08-17	51.76	422
2021-08-18	51.87	422.5
2021-08-19	50.49	405.9
2021-08-20	49	405.3
2021-08-23	50.2	405.5
2021-08-24	50.2	422.6
2021-08-25	47.64	429.5
2021-08-26	47.64	432.7
2021-08-27	45.09	438.2
2021-08-30	45.16	438.3
2021-08-31	45.35	440.8
2021-09-01	45.19	446.5
2021-09-02	44.66	444.8
2021-09-03	44.67	456
2021-09-06	44	447.5
2021-09-07	43.9	456.9
2021-09-08	42.9	453.8
2021-09-09	41.99	457.1
2021-09-10	44	447.3
2021-09-13	45.62	460
2021-09-14	45.54	464.1
2021-09-15	45	467.3
2021-09-16	44.94	473.7
2021-09-17	43.43	474.6
2021-09-22	43.24	473.9
2021-09-23	43.85	479.4
2021-09-24	44.6	488.6
2021-09-27	43.59	494.5
2021-09-28	42.22	507.6
2021-09-29	41.84	489.2
2021-09-30	42.21	494.6
2021-10-08	44.08	528.1
2021-10-11	46.03	530
2021-10-12	44.67	529.5
2021-10-13	44.68	524
2021-10-14	43.96	526.5
2021-10-15	43.9	529.2
2021-10-18	43.44	543
2021-10-19	43.43	530.4
2021-10-20	43.24	524.4
2021-10-21	43.03	529.8
2021-10-22	42.99	520.2
2021-10-25	43.24	533.2
2021-10-26	42.65	531.6
2021-10-27	42.61	528.3
2021-10-28	42.77	517.5
2021-10-29	42.41	525.5
2021-11-01	42.45	520.3
2021-11-02	42.43	534.8
2021-11-03	42.4	524.3
2021-11-04	42.33	510.2
2021-11-05	42.69	508.5
2021-11-08	42.53	532
2021-11-09	42.73	524.9
2021-11-10	42.74	538
2021-11-11	42.49	519.3
2021-11-12	42.66	514.7
2021-11-15	42.93	508.1
2021-11-16	43.16	518
2021-11-17	43.12	519
2021-11-18	43.16	489.9
2021-11-19	43.05	506.3
2021-11-22	43.05	487.5
2021-11-23	43.06	491.2
2021-11-24	42.96	513.4
2021-11-25	42.96	509.1
2021-11-26	42.85	496.3
2021-11-29	42.92	473.6
2021-11-30	42.95	447.8
2021-12-01	42.97	451.4
2021-12-02	42.88	441.1
2021-12-03	42.94	446.7
2021-12-06	42.79	451.2
2021-12-07	42.13	463.8
2021-12-08	41.46	473.4
2021-12-09	41.56	477.7
2021-12-10	42.69	465
2021-12-13	42.95	486
2021-12-14	42.93	469
2021-12-15	43.06	460
2021-12-16	44.22	470.5
2021-12-17	46.66	469.2
2021-12-20	49.18	450.5
2021-12-21	49.49	454.4
2021-12-22	49.39	465.6
2021-12-23	49.57	472.6
2021-12-24	49.52	478.6
2021-12-27	48.13	472.9
2021-12-28	51.69	494
2021-12-29	56.64	493.4
2021-12-30	57.06	498.6
2021-12-31	54.22	499
2022-01-04	57.29	494.1
2022-01-05	56.94	502.8
2022-01-06	57.26	501
2022-01-07	57.59	519.4
2022-01-10	58.28	512
2022-01-11	57.52	504.6
2022-01-12	57.99	518.4
2022-01-13	57.75	524.1
2022-01-14	57.77	527
2022-01-17	58.48	534.8
2022-01-18	58.5	543.4
2022-01-19	56	544.6
2022-01-20	58	545.4
2022-01-21	57.46	536.4
2022-01-24	57.87	543.8
2022-01-25	57.83	533.8
2022-01-26	57.88	539.1
2022-01-27	56	542.6
2022-01-28	61.38	534.5
2022-02-07	58.08	566.9
2022-02-08	58.5	558.4
2022-02-09	58.5	544.4
2022-02-10	60	549.7
2022-02-14	58.41	576.8
2022-02-15	58.4	577.7
2022-02-16	56.6	562.1
2022-02-17	56.5	565.9
2022-02-18	56.88	567.3
2022-02-21	56.99	569.5
2022-02-22	56.78	596.9
2022-02-23	56.49	590
2022-02-24	58	620.8
2022-02-25	58.53	612.3
2022-02-28	57.74	621.2
2022-03-01	57.8	622.8
2022-03-02	57.9	663.9
2022-03-03	57.9	719.9
2022-03-04	57.9	693.2
2022-03-07	57.04	761.4
2022-03-08	57	785
2022-03-09	58	806.6
2022-03-10	57.26	700.3
2022-03-11	57.6	683
2022-03-14	58	683.5
2022-03-15	57.77	628.1
2022-03-16	57	632.9
2022-03-17	57	619.4
2022-03-18	58	676
2022-03-21	58.5	676.1
2022-03-22	58	713
2022-03-23	58.4	699
2022-03-24	58.01	723
2022-03-25	58	722.6
2022-03-28	58	704.9
2022-03-29	58.5	677.8
2022-03-30	58.5	690.7
2022-03-31	58.55	675.1
2022-04-01	58.5	648.7
2022-04-06	60	677.1
2022-04-07	59	628.7
2022-04-08	59.99	625.6
2022-04-11	60	624.6
2022-04-12	60	635.4
2022-04-13	60	650.5
2022-04-14	60	666
2022-04-15	60	690.2
2022-04-18	60	695.7
2022-04-19	60	695.9
2022-04-20	60	676.6
2022-04-21	60	682.4
2022-04-22	60	674
2022-04-25	60	635.2
2022-04-26	60	642.1
2022-04-27	59	664.7
2022-04-28	59	652.8
2022-04-29	58.8	673.4
2022-05-05	58	693.1
2022-05-06	58	697.7
2022-05-09	58	702.7
2022-05-10	58	657.4
2022-05-11	58	661.2
2022-05-12	58	678.7
2022-05-13	58	690.6
2022-05-16	58	702.5
2022-05-17	58	729.9
2022-05-18	58	711.7
2022-05-19	58	694.4
2022-05-20	58	697.9
2022-05-23	58.97	706
2022-05-24	59.18	685.8
2022-05-25	59	709.4
2022-05-26	59	714.9
2022-05-27	59	730.3
2022-05-30	59	734.8
2022-05-31	59	757.2
2022-06-01	59	734.9
2022-06-02	59	714.5
2022-06-06	59	750.2
2022-06-07	59	753.9
2022-06-08	59	758
2022-06-09	59	770.1
2022-06-10	59	767.9
2022-06-13	59	753.5
2022-06-14	59	774.8
2022-06-15	59	758
2022-06-16	59	745.4
2022-06-17	59	738
2022-06-20	59.25	692.9
2022-06-21	59.6	708.2
2022-06-22	60	683.9
2022-06-23	60	694.4
2022-06-24	60	675.1
2022-06-27	60	700.5
2022-06-28	59	727.6
2022-06-29	58	727.7
2022-06-30	57.5	720.6
2022-07-01	58	696.6
2022-07-04	59	716.9
2022-07-05	57.5	723
2022-07-06	57.27	676
2022-07-07	59	642.3
2022-07-08	57.02	678.1
2022-07-11	58	680.3
2022-07-12	58	677.4
2022-07-13	59.1	658.5
2022-07-14	57.26	650.3
2022-07-15	58.24	648
2022-07-18	57.6	683
2022-07-19	57.4	663.1
2022-07-20	57.34	662.2
2022-07-21	58.22	659.7
2022-07-22	57	659.9
2022-07-25	57.3	639.6
2022-07-26	57.3	678.5
2022-07-27	57	659.9
2022-07-28	58.96	690.7
2022-07-29	58	686.6
2022-08-01	58.68	692.1
2022-08-02	57.35	681
2022-08-03	57.5	677.8
2022-08-04	57.5	657.7
2022-08-05	58.5	653
2022-08-08	59	665.2
2022-08-09	58.88	671.3
2022-08-10	58	675.5
2022-08-11	58	691.1
2022-08-12	58	703.6
2022-08-15	58	697.2
2022-08-16	58	687.6
2022-08-17	58	663.4
2022-08-18	58	679.1
2022-08-19	58	692.7
2022-08-22	58	699.3
2022-08-23	58.8	712.8
2022-08-24	58.42	734.1
2022-08-25	58.5	745.2
2022-08-26	58.5	740
2022-08-29	58.5	729.5
2022-08-30	58	736.7
2022-08-31	58	716.5
2022-09-01	58	698.9
2022-09-02	58	695.4
2022-09-05	58.5	703.9
2022-09-06	58.98	703.5
2022-09-07	58.99	684.1
2022-09-08	58.5	664.9
2022-09-09	58	672
2022-09-13	58	703.9
2022-09-14	58.5	646.5
2022-09-15	58	675.9
2022-09-16	58	663.5
2022-09-19	58	634.7
2022-09-20	58	642.1
2022-09-21	58	660
2022-09-22	58	652.1
2022-09-23	57.48	651.1
2022-09-26	57.5	610.3
2022-09-27	57.5	608.8
2022-09-28	57.5	608.5
2022-09-29	57.5	630.9
2022-09-30	57.5	634.4
2022-10-10	57.5	701.9
2022-10-11	58.34	695.3
2022-10-12	58	690.9
2022-10-13	57.75	685.3
2022-10-14	58	690.1
2022-10-17	58.48	671
2022-10-18	58	675.7
2022-10-19	58.5	662.6
2022-10-20	57.55	672.4
2022-10-21	58.49	664
2022-10-25	58.7	673.1
2022-10-26	58	666.7
2022-10-27	58.5	678.9
2022-10-28	58	684.6
2022-10-31	58	679.8
2022-11-01	58	692.4
2022-11-02	58	698.5
2022-11-03	58	701.8
2022-11-04	58	710.5
2022-11-07	58.08	714.9
2022-11-08	57.87	714.7
2022-11-09	58	689.9
2022-11-10	58	670.7
2022-11-11	58	677.2
2022-11-14	57.87	665.1
2022-11-15	57.5	649.7
2022-11-16	57.8	640.2
2022-11-17	57.8	628.9
2022-11-18	57.5	618.1
2022-11-21	57.8	600.2
2022-11-22	57.8	593.5
2022-11-23	58	597
2022-11-24	58	570.1
2022-11-25	57.8	572.6
2022-11-28	57.8	548.2
2022-11-29	57.8	573.6
2022-11-30	57.52	570.6
2022-12-01	57.7	572
2022-12-02	57.69	572.5
2022-12-05	57	558.6
2022-12-06	57.39	544.2
2022-12-07	57.44	515
2022-12-08	57.5	511.7
2022-12-09	57.03	501
2022-12-12	56.8	499.3
2022-12-13	56.55	527.4
2022-12-14	55.3	529.4
2022-12-15	57	536.9
2022-12-16	57	536.2
2022-12-19	55	533.5
2022-12-20	56	535.7
2022-12-21	56	542.3
2022-12-22	56.5	546.4
2022-12-23	56.5	544.4
2022-12-26	56.26	559.4
2022-12-27	56.3	566.4
2022-12-28	55.9	559.7
2022-12-29	55	552.2
2022-12-30	55	562.8
2023-01-03	55	567.1
2023-01-04	55	538
2023-01-05	55	524.1
2023-01-06	56	528.8
2023-01-09	56	526.3
2023-01-10	56	522.1
2023-01-11	55.73	519.8
2023-01-12	55.5	530.8
2023-01-13	55.5	538
2023-01-16	55.73	542.3
2023-01-17	55.73	547.3
2023-01-18	56	563.5
2023-01-19	56	549.3
2023-01-20	56	563.9
2023-01-30	56	552.4
2023-01-31	56	540.5
2023-02-01	56	551.4
2023-02-02	56	534.2
2023-02-03	56	531.9
2023-02-06	56	518.6
2023-02-07	56	530.3
2023-02-08	56	544.6
2023-02-09	56	554.8
2023-02-10	56	554
2023-02-13	56	563
2023-02-14	56	566.9
2023-02-15	56.04	562.3
2023-02-16	56.3	574.2
2023-02-17	56.3	564.3
2023-02-20	56.2	556.6
2023-02-21	57	548
2023-02-22	57	546
2023-02-23	56.5	534.9
2023-02-24	56.5	551.9
2023-02-27	55	547.9
2023-02-28	55	548.2
2023-03-01	55.5	557.6
2023-03-02	55	559
2023-03-03	56	568.3
2023-03-06	55	570.6
2023-03-07	56	582.8
2023-03-08	56	564.7
2023-03-09	56	560.7
2023-03-10	56	546
2023-03-13	56	552.6
2023-03-14	56	529.5
2023-03-15	56	522.6
2023-03-16	56	493.8
2023-03-17	56.75	498.5
2023-03-20	57	481.5
2023-03-21	56	492.8
2023-03-22	56	503.5
2023-03-23	56	507
2023-03-24	56	508
2023-03-27	56	507.7
2023-03-28	56	519.7
2023-03-29	56	526.2
2023-03-30	56.7	523.3
2023-03-31	56	527.4
2023-04-03	56	569.7
2023-04-04	56	583.4
2023-04-06	50.52	584.2
2023-04-07	55.4	592
2023-04-10	56	587.9
2023-04-11	56	588.6
2023-04-12	56	593.8
2023-04-13	56	601
2023-04-14	56	596.2
2023-04-17	56	601.3
2023-04-18	56	587.1
2023-04-19	56	580.8
2023-04-20	53.4	567
2023-04-21	53.4	554.2
2023-04-24	53.4	553.9
2023-04-25	53.4	567.9
2023-04-26	54.92	556.9
2023-04-27	55	526.1
2023-04-28	55	531.7
2023-05-04	55.5	496.9
2023-05-05	55.5	495.1
2023-05-08	56	513.9
2023-05-09	56	515.6
2023-05-10	56	519.4
2023-05-11	56	513
2023-05-12	56	494.8
2023-05-15	56	494.4
2023-05-16	56.5	503.6
2023-05-17	56.25	498
2023-05-18	57.93	518
2023-05-19	57	523.9
2023-05-22	57.21	507
2023-05-23	56	515.5
2023-05-24	57	527
2023-05-25	57	531.5
2023-05-26	57	521.9
2023-05-29	57	532.1
2023-05-30	57	529.7
2023-05-31	58.5	503.9
2023-06-01	57.51	505.9
2023-06-02	58.5	518.3
2023-06-05	58.5	527.8
2023-06-06	58.5	525
2023-06-07	58.5	523.7
2023-06-08	58.6	535.6
2023-06-09	58.5	525.5
2023-06-12	57	514.5
2023-06-13	57	507.9
2023-06-14	57	524.4
2023-06-15	57	516
2023-06-16	57.8	531.1
2023-06-19	57.8	529.9
2023-06-20	57.53	534.8
2023-06-21	57	551.2
2023-06-26	57.4	543.3
2023-06-27	57.4	543.2
2023-06-28	57.5	534
2023-06-29	57.98	542.6
2023-06-30	60	546.1
2023-07-03	60	550.6
2023-07-04	60	549
2023-07-05	60	553
2023-07-06	59	557.9
2023-07-07	58.17	560.8
2023-07-10	59	567.2
2023-07-11	60	567.6
2023-07-12	59.75	574.3
2023-07-13	60	580
2023-07-14	60	586.5
2023-07-17	60	576.7
2023-07-18	61.02	573.6
2023-07-19	61	584
2023-07-20	61	583.7
2023-07-21	63.43	588.8
2023-07-24	64	589.6
2023-07-25	64	601.5
2023-07-26	61.12	602.7
2023-07-27	64	603.2
2023-07-28	61.05	607.4
2023-07-31	64.74	610.8
2023-08-01	64.99	619.5
2023-08-02	64.97	625
2023-08-03	64.27	605.5
2023-08-04	66	622.1
2023-08-07	66	628.7
2023-08-08	67	621.4
2023-08-09	67.93	631.3
2023-08-10	69.52	640.2
2023-08-11	69.9	642.2
2023-08-14	68.33	656.7
2023-08-15	70.07	662.9
2023-08-16	70	654.2
2023-08-17	70.1	654.4
2023-08-18	72.85	638.7
2023-08-21	67.5	652.9
2023-08-22	72.73	640.1
2023-08-23	74.76	633.1
2023-08-24	72.3	623.1
2023-08-25	73.06	632.1
2023-08-28	73.53	637.3
2023-08-29	69.18	633.8
2023-08-30	69.04	644.5
2023-08-31	68.79	643.4
2023-09-01	68.43	654.1
2023-09-04	68.41	664.8
2023-09-05	66.21	670.2
2023-09-06	69.94	686.6
2023-09-07	71.28	691.7
2023-09-08	72.22	690.6
2023-09-11	72.75	686.4
2023-09-12	72.82	696.4
2023-09-13	72.81	707.9
2023-09-14	74.01	728.3
2023-09-15	74.76	735.8
2023-09-18	74.6	743.7
2023-09-19	75.13	699.6
2023-09-20	74.64	690.7
2023-09-21	75.06	685.2
2023-09-22	75.34	695.7
2023-09-25	74.88	692.2
2023-09-26	76.06	682.3
2023-09-27	76.13	701.3
2023-09-28	76.04	717
2023-10-09	76.99	656.8
2023-10-10	79.09	657.2
2023-10-11	78.76	662.4
2023-10-12	80.74	648.4
2023-10-13	80.17	656.7
2023-10-16	81.33	678.3
2023-10-17	81.27	674.2
2023-10-18	81.15	688.1
2023-10-19	81.22	683.4
2023-10-20	81.67	695.8
2023-10-23	81.43	685.6
2023-10-24	81.09	677.2
2023-10-25	81.26	661.4
2023-10-26	80.7	668.4
2023-10-27	78.71	670
2023-10-30	79.56	667.2
2023-10-31	78.05	653.8
2023-11-01	77.53	646.5
2023-11-02	76.91	649
2023-11-03	74.72	656.8
2023-11-06	75.2	645.8
2023-11-07	74.4	623
2023-11-08	73.95	607.9
2023-11-09	72.83	594.6
2023-11-10	71.14	596.6
2023-11-13	71.81	594.7
2023-11-14	71.7	604.7
2023-11-15	73.31	603.1
2023-11-16	71.53	588.6
2023-11-17	72.47	562.2
2023-11-20	72.51	586.7
2023-11-21	72.52	587.5
2023-11-22	71.67	591.2
2023-11-23	72.04	579
2023-11-24	71.84	583.6
2023-11-27	72.11	571.5
2023-11-28	72.7	571.2
2023-11-29	70.95	578.6
2023-11-30	70.45	589.4
2023-12-01	70.53	569.7
2023-12-04	72.64	553.2
2023-12-05	71.7	555.1
2023-12-06	70.21	554.1
2023-12-07	67.91	535.4
2023-12-08	70.71	548.5
2023-12-11	70.38	556.1
2023-12-12	70.81	554.6
2023-12-13	71.33	521.1
2023-12-14	71.43	529.6
2023-12-15	71.35	543.9
2023-12-18	71.61	552.1
2023-12-19	72.24	555.8
2023-12-20	72.7	563
2023-12-21	77.82	565
2023-12-22	80.64	566.6
2023-12-25	80.99	553.7
2023-12-26	79.84	558.9
2023-12-27	78.97	574.8
2023-12-28	79.34	564.3
2023-12-29	79.42	542.7
